# Supplementary material for: Detection of kinase domain mutations in BCR::ABL1 leukemia by ultra-deep sequencing of genomic DNA
Source: Sci Rep. 2022 Jul 29;12:13057. doi: 10.1038/s41598-022-17271-3 (PMC9338264; doi:10.1038/s41598-022-17271-3)
Supplement: Supplementary file 3 — Supplementary Information 3. [file 41598_2022_17271_MOESM3_ESM.xlsx]

## Sheet: Hoja1
Patient#	Birth Date	Sex	Diagnosis Age	Disease Phase	Transcript Type	Sokal/ELTS Risk	Death	Last TKI	Last TKI Response	Study Indication	Number of TKI	TKI before study	Study Date	Warning/Failure	Mutation	VRF % (mutated reads/WT reads)	Ratio BCR::ABL1/ABL1 IS (%)	Overall Survival (months)
CML_1	1970-04-27	M	24	CP	p210	Low	No	N/A	<MMR	N/A	3	nilotinib	2018-05-23	Warning	No mutations	-	N/A	195.5
CML_2	1959-03-16	M	52	CP	p210	Intermediate	No	bosutinib	<MMR	Loss of response	2	imatinib	2017-02-28	Failure	No mutations	-	2.97	85.6
CML_3	1953-01-16	M	52	CP	p210	Intermediate	No	N/A	<MMR	N/A	1	imatinib	2016-04-14	Warning	No mutations	-	N/A	160.2
CML_4	1939-05-05	M	77	CP	p210	High	No	N/A	<MMR	N/A	2	dasatinib	2018-11-14	Failure	No mutations	-	1.70	39.3
CML_5	1979-01-12	F	32	CP	p210	Intermediate	No	imatinib	MR4.5	Loss of response	1	imatinib	2016-09-13	Failure	No mutations	-	7.40	99.8
CML_6	1959-11-23	M	56	CP	p210	Low	No	imatinib	MR5	N/A	1	imatinib	2016-03-23	Warning	No mutations	-	92.50	38.6
CML_7	1955-03-02	M	47	CP	p210	Intermediate	No	N/A	MMR	Loss of response	1	imatinib	2018-03-22	Warning	No mutations	-	N/A	207.2
CML_8	1980-10-10	M	33	CP	p210	Low	No	dasatinib	<MMR	Loss of response	2	imatinib	2016-09-13	Warning	No mutations	-	3.47	68.5
CML_9	1934-10-04	M	80	CP	p210	Low	Yes	dasatinib	<MMR	Loss of response	2	imatinib	2016-02-15	Failure	p.E255K/p.F317I	1/1	183.1	14.3
CML_10	1934-01-28	M	81	CP	p210	High	No	N/A	<MMR	N/A	2	imatinib	2018-07-04	Warning	No mutations	-	0.26	51.7
CML_11	1960-11-06	F	56	CP	p210	High	No	dasatinib	<MMR	no MMR	1	imatinib	2017-08-29	Warning	No mutations	-	0.36	35.1
CML_12	1929-06-04	M	74	CP	p210	High	Yes	ponatinib	<MMR	N/A	3	nilotinib	2017-06-20	Warning/Failure	p.F317I/L	100	3.04	186.9
CML_13	2000-10-10	M	9	CP	p210	Low	No	imatinib	MMR	no MMR	1	imatinib	2017-02-27	Warning	No mutations	-	0.21	110.5
CML_14	1980-12-08	M	35	BC	p210	Intermediate	No	ponatinib	MR5	Loss of response	4	imatinib	2016-06-02	Failure	No mutations	-	98.9	43.8
CML_15	1956-06-01	M	61	CP	p210	High	No	N/A	MMR	N/A	1	imatinib	2018-06-11	Warning	No mutations	-	0.10	22.9
CML_16	1953-02-22	M	64	CP	p210	Intermediate	No	bosutinib	<MMR	N/A	3	nilotinib	2019-01-04	Warning	No mutations	-	0.86	23.0
CML_17	1981-04-18	F	25	CP	p210	Low	No	dasatinib	MMR	Loss of response	3	nilotinib	2015-12-28	Failure	No mutations	-	N/A	161.7
CML_18	1946-10-20	M	62	CP	p210	High	Yes	ponatinib	MMR	no MMR	4	dasatinib	2016-09-09	Failure	p.L248V	100	196.2	111.3
CML_19	1957-10-27	F	48	CP	p210	High	No	dasatinib	MR4.5	no MMR	2	dasatinib	2016-06-01	Failure	No mutations	-	2.17	164.3
CML_20	1956-05-15	M	60	CP	p210	Intermediate	No	dasatinib	MR4	TKI resistance	2	nilotinib	2017-01-17	Failure	p.L248V	1	6.87	36.9
CML_21	1950-04-23	M	45	AP	p210	Intermediate	No	nilotinib	<MMR	no MMR	2	dasatinib	2018-04-19	Warning	p.T315I	1	0.26	293.6
CML_22	1943-09-27	M	67	CP	p190	Intermediate	No	ponatinib	MMR	TKI resistance	3	dasatinib	2019-10-11	Warning/Failure	p.T315I/p.E255V	17/20	14.0	132.5
CML_23	1976-06-28	F	27	CP	p190	High	No	ponatinib	MMR	TKI resistance	3	dasatinib	2018-05-10	Warning	No mutations	-	0.21	193.6
CML_24	1959-05-13	M	45	CP	p210	Low	No	dasatinib	MR5	Failure	4	dasatinib	2010-07-29	Failure	p.F317I/L	29	N/A	162.4
CML_25	1942-09-06	M	61	CP	p210	Intermediate	No	bosutinib	MR5	N/A	3	bosutinib	2015-09-15	Warning	No mutations	-	N/A	185.9
CML_26	1942-10-22	F	57	CP	p210	Intermediate	No	ponatinib	<MMR	TKI resistance	5	dasatinib	2017-09-19	Warning/Failure	p.T315I	100	81.5	226.1
CML_27	1946-04-01	M	63	CP	p210	High	Yes	dasatinib	<MMR	Loss of response	1	imatinib	2010-12-13	Failure	No mutations	-	43.0	38.8
CML_28	1967-01-04	M	44	CP	p210	Low	No	dasatinib	MMR	no MMR	3	dasatinib	2018-01-08	Warning/Failure	No mutations	-	0.12	95.4
CML_29	1990-07-13	M	16	AP	p210	Low	No	dasatinib	MMR	no MMR	3	dasatinib	2017-03-21	Warning	No mutations	-	0.51	155.5
CML_30	1962-10-19	M	49	CP	p210	Low	Yes	dasatinib	MMR	N/A	1	imatinib	2011-12-22	Failure	p.L248V	10	N/A	14.1
CML_31	1994-11-03	M	23	AP	p210	Low	No	bosutinib	<MMR	Warning	2	bosutinib	2018-03-21	Warning	No mutations	-	0.50	20.4
CML_32	1951-03-16	M	62	AP	p210	High	No	ponatinib	MR5	No MMR	3	imatinib	2017-04-12	Failure	p.T315I	100	1.38	72.8
CML_33	1969-09-12	F	41	CP	p210	Low	No	asciminib	MMR	Loss of response	3	dasatinib	2018-10-04	Warning	No mutations	-	1.53	132.2
CML_34	1988-10-11	M	24	CP	p210	Low	No	dasatinib	<MMR	no MMR	1	dasatinib	2017-04-25	Warning	No mutations	-	0.31	81.7
CML_35	1959-10-08	M	54	AP	p210	High	Yes	ponatinib	<MMR	Progression	2	ponatinib	2017-10-26	Failure	No mutations	-	1.80	52.7
CML_36	1969-03-22	M	45	CP	p210	Low	No	dasatinib	MR5	Loss of response	2	imatinib	2018-01-24	Warning	No mutations	-	0.34	84.9
CML_37	1978-07-27	M	36	CP	p210	Low	No	dasatinib	MMR	Failure	2	dasatinib	2017-02-15	Warning	No mutations	-	36.8	63.2
CML_38	1972-12-14	F	41	N/A	p210	N/A	No	dasatinib	MR4.5	Loss of response	2	dasatinib	2018-03-20	Warning	No mutations	-	0.42	90.2
CML_39	1982-02-26	M	34	AP	p210	High	No	N/A	MR5	TKI resistance	2	dasatinib	2016-09-27	Failure	No mutations	-	103.9	38.9
CML_40	1963-01-01	F	41	CP	p210	Low	No	asciminib	<MMR	Loss of response	6	N/A	2020-01-15	Failure	p.G250E/p.E255V	52/2.5	0.27	208.7
CML_41	1937-09-17	M	57	CP	p210	Intermediate	No	bosutinib	<MMR	TKI resistance	3	bosutinib	2016-12-20	Failure	No mutations	-	43.1	286.9
CML_42	1962-06-27	F	53	CP	p210	Low	No	bosutinib	MMR	Failure	3	dasatinib	2017-02-15	Failure	p.F317I/L	92	71.4	44.2
CML_43	1930-11-22	F	84	CP	p210	Intermediate	Yes	dasatinib	MMR	Loss of response	2	nilotinib	2016-09-26	Failure	No mutations	-	2.25	46.4
CML_44	1981-06-14	M	34	AP	p210	High	No	bosutinib	<MMR	no MMR	4	nilotinib	2019-08-26	Warning	No mutations	-	0.35	78.4
CML_45	1952-11-02	F	62	CP	p210	High	No	bosutinib	<MMR	Loss of response	3	imatinib	2017-02-01	Failure	p.E255K	3	61.9	50.9
CML_46	1945-05-23	M	70	CP	p210	Low	Yes	dasatinib	<MMR	Blast Crisis	2	dasatinib	2015-09-15	Failure	p.T315I	47	0.41	4.44
CML_47	1960-05-11	M	49	CP	p210	Low	No	nilotinib	MMR	Loss of response	1	imatinib	2016-03-08	Failure	No mutations	-	70.8	120.7
CML_48	1971-08-23	M	44	CP	p210	High	N/A	nilotinib	MMR	Warning	1	nilotinib	2016-11-07	Warning	No mutations	-	N/A	11.0
CML_49	1997-10-24	F	14	AP	p210	Low	No	nilotinib	MR5	Loss of response	2	imatinib	2017-11-28	Failure	No mutations	-	3.53	90.0
CML_50	1955-09-25	M	60	CP	p190	High	No	dasatinib	<MMR	TKI resistance	2	dasatinib	2016-11-29	Failure	No mutations	-	5.51	36.4
CML_51	1967-09-27	M	48	CP	p210	Low	No	nilotinib	MR5	N/A	1	nilotinib	2016-03-08	Failure	No mutations	-	63.0	40.4
CML_52	1937-12-12	F	79	AP	p210	Intermediate	Yes	dasatinib	<MMR	N/A	2	bosutinib	2018-01-23	Failure	No mutations		12.4	21.4
CML_53	1982-01-14	M	32	CP	p210	Low	No	nilotinib	MR4	Loss of response	2	imatinib	2016-11-11	Warning	No mutations	-	N/A	53.8
CML_54	2001-08-11	M	15	CP	p210	High	No	imatinib	MMR	Warning	1	imatinib	2017-01-12	Warning	No mutations	-	N/A	39.1
CML_55	2009-03-18	F	8	N/A	p210	N/A	No	imatinib	MR4.5	Loss of response	1	imatinib	2020-03-24	Failure	No mutations	-	0.13	60.0
CML_56	1958-07-12	M	57	CP	p210	Intermediate	No	ponatinib	<MMR	Loss of response	3	bosutinib	2016-12-19	Failure	p.T315I	98	37.0	30.4
CML_57	2001-12-13	F	14	CP	p210	High	No	imatinib	MMR	Warning	1	imatinib	2018-03-01	Warning	p.G250E	52	N/A	42.2
CML_58	1988-04-11	M	27	CP	p210	Low	No	ponatinib	<MMR	Failure	2	nilotinib	2017-01-24	Warning	No mutations	-	N/A	52.3
CML_59	1959-02-24	M	60	CP	p210	Low	No	imatinib	<MMR	Loss of response	1	imatinib	2019-05-23	Warning	No mutations	-	N/A	4.21
CML_60	1990-11-22	M	20	CP	p210	Low	No	N/A	MMR	No MMR	2	nilotinib	2017-01-25	Warning	No mutations	-	31.0	94.1
CML_61	1926-07-21	M	78	CP	p210	High	N/A	dasatinib	<MMR	No MMR	2	dasatinib	2016-12-01	Failure	No mutations	-	18.0	N/A
CML_62	1961-01-31	M	56	CP	p210	High	Yes	nilotinib	MR5	Resistance	2	nilotinib	2017-03-09	Failure	p.E255K	99	78.3	11.0
CML_63	1956-01-17	M	59	CP	p210	High	No	nilotinib	MMR	Loss of response	1	nilotinib	2017-07-05	Warning	No mutations	-	N/A	33.5
CML_64	1976-01-28	M	41	CP	p210	Low	No	imatinib	MMR	Loss of response	1	imatinib	2017-12-05	Failure	No mutations	-	44.3	20.0
CML_65	1977-05-23	M	40	BC	p210	High	No	dasatinib	<MMR	N/A	1	nilotinib	2017-08-23	Failure	No mutations	-	N/A	3.88
CML_66	1967-05-16	M	49	CP	p210	Intermediate	No	nilotinib	MMR	No MMR	1	nilotinib	2017-02-15	Warning	No mutations	-	0.15	23.2
CML_67	2006-09-08	F	14	BC	p210	High	No	dasatinib	<MMR	Loss of response	N/A	dasatinib	2020-04-23	Failure	No mutations	-	N/A	N/A
