# Supplementary material for: Detection of kinase domain mutations in BCR::ABL1 leukemia by ultra-deep sequencing of genomic DNA
Source: Sci Rep. 2022 Jul 29;12:13057. doi: 10.1038/s41598-022-17271-3 (PMC9338264; doi:10.1038/s41598-022-17271-3)
Supplement: Supplementary file 4 — Supplementary Information 4. [file 41598_2022_17271_MOESM4_ESM.xlsx]

## Sheet: Hoja1
Patient#	Sex	Diagnosis Age	Transcript Type	Death	Last TKI	Last TKI Response	Study Indication	Number of TKI	TKI before study	Mutation	VRF % (mutated reads/WT reads)	Ratio BCR::ABL1/ABL1 (%)	Overall Survival (months)
ALL_1	F	73	p210	Yes	N/A	>0.1	Diagnosis	1	imatinib	No Mutations	-	N/A	N/A
ALL_2	F	N/A	p190	Yes	N/A	>0.1	Diagnosis	N/A	N/A	No Mutations	-	37.6	N/A
ALL_3	F	56	p210	No	dasatinib	>0.01	Relapse	4	dasatinib	No Mutations	-	0.42	156.5
ALL_4	F	74	p210	No	nilotinib	<0.001	Diagnosis/Relapse	2	imatinib	No Mutations	-	120.6	10.1
ALL_5	F	65	p210	Yes	dasatinib	>0.1	Diagnosis	2	dasatinib	No Mutations	-	N/A	N/A
ALL_6	F	37	p190	Yes	imatinib	>0.1	Diagnosis/Relapse	1	imatinib	No Mutations	-	N/A	N/A
ALL_7	F	65	p210	Yes	dasatinib	>0.1	Diagnosis	2	dasatinib	No Mutations	-	N/A	N/A
ALL_8	M	34	p190	No	imatinib	>0.1	Diagnosis	1	imatinib	No Mutations	-	N/A	N/A
ALL_9	M	53	p190	No	imatinib	N/A	Diagnosis	1	imatinib	No Mutations	-	N/A	N/A
ALL_10	F	51	p190	No	imatinib	N/A	Diagnosis	1	imatinib	No Mutations	-	N/A	N/A
ALL_11	F	67	p190	No	imatinib	N/A	Diagnosis	1	imatinib	No Mutations	-	N/A	N/A
ALL_12	F	73	p190	Yes	imatinib	>0.1	Relapse	2	imatinib	No Mutations	-	N/A	30.1
ALL_13	M	24	p190	No	imatinib	>0.1	Diagnosis	1	imatinib	No Mutations	-	N/A	N/A
ALL_14	F	60	p190	No	ponatinib	>0.1	Relapse	4	ponatinib	No Mutations	-	0.79	104.6
ALL_15	F	24	p190	Yes	imatinib	>0.1	Diagnosis	1	imatinib	p.L384M	N/A	25.0	N/A
ALL_16	M	30	p190	No	imatinib	N/A	Diagnosis	1	imatinib	No Mutations	-	N/A	N/A
ALL_17	F	61	p210	Yes	imatinib	>0.01	Diagnosis	1	imatinib	No Mutations	-	95.2	34.5
ALL_18	F	39	p190	Yes	N/A	<0.001	Diagnosis	1	imatinib	No Mutations	-	72.8	17.1
ALL_19	M	53	p210	No	ponatinib	<0.01	Relapse	1	ponatinib	No Mutations	-	N/A	15.9
ALL_20	F	42	p190	Yes	ponatinib	>0.1	Relapse	2	imatinib	p.T315I	100	N/A	143.3
ALL_22	M	46	p210	No	ponatinib	<0.001	Relapse	1	ponatinib	No Mutations	-	N/A	15.2
ALL_23	F	19	p190	No	dasatinib	>0.1	Relapse	3	dasatinib	No Mutations	-	N/A	106.2
ALL_24	F	71	p190	Yes	N/A	<0.001	Diagnosis/Relapse	2	imatinib	No Mutations	-	6.59	38.6
ALL_25	F	50	p190	No	ponatinib	>0.1	Diagnosis	1	N/A	No Mutations	-	N/A	18.0
ALL_26	F	59	p190	Yes	ponatinib	>0.1	Relapse	3	dasatinib	p.M244V	1	95.4	N/A
ALL_27	M	65	p190	Yes	ponatinib	>0.1	Diagnosis/CNS Relapse	3	imatinib	p.L387M*	45	45.9	64.7
ALL_28	M	69	P190	Yes	ponatinib	>0.01	Diagnosis/Relapse	3	dasatinib	No Mutations	-	N/A	91.6
ALL_29	M	48	p210	No	ponatinib	<0.01	Relapse	3	ponatinib	No Mutations	-	207.1	45.9
ALL_30	F	73	p210	Yes	ponatinib	>0.1	Diagnosis/Relapse	3	dasatinib	p.T315I	7	N/A	35.7
ALL_31	M	40	p190	No	ponatinib	<0.001	Diagnosis	2	dasatinib	No Mutations	-	30.1	74.1
ALL_32	F	39	p190	Yes	dasatinib	>0.1	Diagnosis	2	dasatinib	No Mutations	-	N/A	24.4
ALL_33	F	63	p190	Yes	imatinib	N/A	Diagnosis	1	imatinib	No Mutations	-	N/A	14.5
ALL_34	F	40	p190	No	dasatinib	N/A	Diagnosis	2	imatinib	No Mutations	-	N/A	82.0
ALL_35	F	66	p190	Yes	imatinib	N/A	Diagnosis	1	imatinib	No Mutations	-	N/A	5.34
ALL_36	M	28	p190	No	imatinib	N/A	Diagnosis	1	imatinib	No Mutations	-	N/A	58.8
ALL_37	M	61	p190	No	imatinib	N/A	Diagnosis	1	imatinib	No Mutations	-	N/A	13.7
ALL_38	N/A	N/A	p190	N/A	N/A	N/A	Diagnosis	N/A	N/A	No Mutations	-	N/A	N/A
ALL_39	N/A	N/A	p190	N/A	N/A	N/A	Diagnosis	N/A	N/A	No Mutations	-	N/A	N/A
ALL_40	M	67	p190	Yes	dasatinib	>0.1	Relapse	2	dasatinib	No Mutations	-	N/A	5.55
ALL_41	F	45	p210	Yes	dasatinib	<0.0032	Relapse	2	imatinib	p.T315I	17	45.7	13.9
ALL_42	F	77	p190	No	dasatinib	N/A	Diagnosis	2	imatinib	No Mutations	-	N/A	57.9
ALL_43	F	45	p190	Yes	N/A	<0.001	Diagnosis	N/A	N/A	No Mutations	-	50.0	14.8
ALL_44	F	20	p190	No	N/A	>0.1	Relapse	2	ponatinib	No Mutations	-	0.67	8.7
ALL_45	M	23	p190	No	ponatinib	<0.001	Diagnosis	1	ponatinib	No Mutations	-	48.2	27.8
ALL_46	F	67	p190	No	dasatinib	>0.1	Diagnosis	2	imatinib	No Mutations	-	95.1	11.5
ALL_47	F	40	p190	No	imatinib	N/A	Diagnosis	1	imatinib	No Mutations	-	N/A	84.9
ALL_48	M	37	p190	No	dasatinib	>0.1	Diagnosis	2	dasatinib	No Mutations	-	N/A	109.8
ALL_49	M	41	p190	Yes	dasatinib	>0.1	Diagnosis	2	dasatinib	No Mutations	-	N/A	31.6
ALL_50	F	28	p190	No	imatinib	>0.1	Diagnosis	1	imatinib	No Mutations	-	N/A	64.0
ALL_51	M	68	p210	Yes	imatinib	>0.1	Diagnosis	1	imatinib	p.F317L/p.L384M/p.L387F	9	25.0	1.52
ALL_52	F	45	p210	Yes	dasatinib	>0.1	Diagnosis	2	imatinib	No Mutations	-	N/A	14.3
ALL_53	F	44	p190	Yes	nilotinib	>0.1	Diagnosis	2	imatinib	No Mutations	-	N/A	26.6
ALL_54	M	31	p190	No	imatinib	N/A	Diagnosis	1	imatinib	No Mutations	-	N/A	84.5
ALL_55	M	23	p190	Yes	ponatinib	N/A	Diagnosis	2	imatinib	No Mutations	-	N/A	25.4
ALL_56	N/A	N/A	p210	N/A	N/A	N/A	Diagnosis	N/A	N/A	No Mutations	-	N/A	N/A
ALL_57	N/A	N/A	p210	N/A	N/A	N/A	Diagnosis	N/A	N/A	No Mutations	-	N/A	N/A
ALL_58	N/A	N/A	p190	N/A	N/A	N/A	Diagnosis	N/A	N/A	No Mutations	-	N/A	N/A
ALL_59	N/A	N/A	p190	N/A	N/A	N/A	Diagnosis	N/A	N/A	No Mutations	-	N/A	N/A
ALL_60	N/A	N/A	p190	N/A	N/A	N/A	Diagnosis	N/A	N/A	No Mutations	-	N/A	N/A
ALL_61	N/A	N/A	p190	N/A	N/A	N/A	Diagnosis	N/A	N/A	No Mutations	-	N/A	N/A
ALL_62	N/A	N/A	p210	N/A	N/A	N/A	Diagnosis	N/A	N/A	No Mutations	-	N/A	N/A
ALL_63	M	63	p210	Yes	nilotinib	>0.1	Diagnosis	4	dasatinib	No Mutations	-	N/A	36.4
